# Supplementary material for: Machine learning and phylogenetic analysis allow for predicting antibiotic resistance in M. tuberculosis
Source: BMC Microbiol. 2023 Dec 20;23:404. doi: 10.1186/s12866-023-03147-7 (PMC10731705; doi:10.1186/s12866-023-03147-7)
Supplement: Supplementary file 1 — Additional file 1. [file 12866_2023_3147_MOESM1_ESM.zip]

Archive with 6 entries (6 files):
- Supplement_1.pdf
- Supplement_2.pdf
- Supplement_3.pdf
- Supplement_4.pdf
- Supplement_5.pdf
- Supplement_6.xlsx
