# Supplementary material for: Machine learning and phylogenetic analysis allow for predicting antibiotic resistance in M. tuberculosis
Source: BMC Microbiol. 2023 Dec 20;23:404. doi: 10.1186/s12866-023-03147-7 (PMC10731705; doi:10.1186/s12866-023-03147-7)
Supplement: Supplementary file 1 — Additional file 1. [file 12866_2023_3147_MOESM1_ESM.zip › Supplement_6.xlsx]

## Sheet: FIA
Amikacin				Capreomycin				Ethionamide				Kanamycin				Ofloxacin				Streptomycin
SVM		RF		SVM		RF		SVM		RF		SVM		RF		SVM		RF		SVM		RF
Hold-out	Cross Validation	Hold-out	Cross Validation	Hold-out	Cross Validation	Hold-out	Cross Validation	Hold-out	Cross Validation	Hold-out	Cross Validation	Hold-out	Cross Validation	Hold-out	Cross Validation	Hold-out	Cross Validation	Hold-out	Cross Validation	Hold-out	Cross Validation	Hold-out	Cross Validation
(1472362, 'C,T', 'snp') 0,159 +/- 0,011	(1472362, 'C,T', 'snp') 0,178;+/-0,017	(1472362, 'C,T', 'snp') 0,866 +/- 0,056	(1472362, 'C,T', 'snp') 0,872 +/- 0,065	(1472362, 'C,T', 'snp') 0,116;+/-0,013	(1472362, 'C,T', 'snp') 0,148;+/-0,016	(1472362, 'C,T', 'snp') 0,673;+/-0,055	(1472362, 'C,T', 'snp') 0,765;+/-0,061	(906857, 'A,G', 'snp') 0,067;+/-0,020	(1673425, 'C,T', 'snp') 0,112;+/-0,025	(1472362, 'C,T', 'snp') 0,156;+/-0,051	(1472362, 'C,T', 'snp') 0,178;+/-0,065	(1472362, 'C,T', 'snp') 0,148;+/-0,011	(1472362, 'C,T', 'snp') 0,145;+/-0,015	(1472362, 'C,T', 'snp') 0,572 +/- 0,036	(1472362, 'C,T', 'snp') 0,768 +/- 0,039	(7362, 'G,C', 'snp') 0,115;+/-0,007	(7362, 'G,C', 'snp') 0,106;+/-0,023	(7362, 'G,C', 'snp') 0,526;+/-0,051	(7570, 'C,T', 'snp') 0,525;+/-0,067	(781395, 'T,C', 'snp') 0,061;+/-0,000	(781395, 'T,C', 'snp') 0,074;+/-0,000	(781395, 'T,C', 'snp') 0,269;+/-0,012	(781395, 'T,C', 'snp') 0,250;+/-0,015
-----------------------	-----------------------	-----------------------	-----------------------	(761109, 'G,T', 'snp') 0,031;+/-0,005	(761109, 'G,T', 'snp') 0,032;+/-0,007	-----------------------	-----------------------	(1472362, 'C,T', 'snp') 0,040;+/-0,016	(1095671, 'C,G', 'snp') 0,074;+/-0,030	(1670814, 'C,T', 'snp') 0,091;+/-0,024	(1670814, 'C,T', 'snp') 0,160;+/-0,049	-----------------------	-----------------------	-----------------------	(2714366, 'C,A', 'snp') 0,036 +/- 0,011	(7570, 'C,T', 'snp') 0,051;+/-0,017	(7570, 'C,T', 'snp') 0,104;+/-0,016	(7570, 'C,T', 'snp') 0,427;+/-0,042	(7362, 'G,C', 'snp') 0,464;+/-0,060	(2154724, 'C,A', 'snp') 0,052;+/-0,000	(2300206, 'T,C', 'snp') 0,052;+/-0,000	(2154724, 'C,A', 'snp') 0,186;+/-0,012	(2154724, 'C,A', 'snp') 0,143;+/-0,010
(1472362, 'C,T', 'snp') 0,181;+/-0,013	(1472362, 'C,T', 'snp') 0,164;+/-0,012	(1472362, 'C,T', 'snp') 0,803 +/- 0,058	(1472362, 'C,T', 'snp') 0,913 +/- 0,054	-----------------------	(4120926, 'A,G', 'snp') 0,030;+/-0,012	(1472362, 'C,T', 'snp') 0,789;+/-0,063	(1472362, 'C,T', 'snp') 0,644;+/-0,064	(7362, 'G,C', 'snp') 0,037;+/-0,014	(906857, 'A,G', 'snp') 0,052;+/-0,023	(7570, 'C,T', 'snp') 0,063;+/-0,025	(7570, 'C,T', 'snp') 0,090;+/-0,029	(1472362, 'C,T', 'snp') 0,125;+/-0,011	(1472362, 'C,T', 'snp') 0,181;+/-0,017	(1472362, 'C,T', 'snp') 0,713 +/- 0,040	(2715344, 'G,A', 'snp') 0,035 +/- 0,013	(3379757, 'A,C', 'snp') 0,030;+/-0,015	-----------------------	-----------------------	-----------------------	(993346, 'A,C', 'snp') 0,045;+/-0,000	(993346, 'A,C', 'snp') 0,050;+/-0,000	(781687, 'A,G', 'snp') 0,054;+/-0,006	(4245969, 'C,T', 'snp') 0,059;+/-0,012
-----------------------	-----------------------	-----------------------	-----------------------	(1472362, 'C,T', 'snp') 0,174;+/-0,013	-----------------------	-----------------------	-----------------------	(1533241, 'G,C', 'snp') 0,032;+/-0,013	(1095639, 'A,C', 'snp') 0,037;+/-0,016	-----------------------	(4245969, 'C,T', 'snp') 0,082;+/-0,031	-----------------------	-----------------------	(2715344, 'G,A', 'snp') 0,036 +/- 0,008	(2715342, 'C,T', 'snp') 0,032 +/- 0,009	-----------------------	(7362, 'G,C', 'snp') 0,151;+/-0,021	(7570, 'C,T', 'snp') 0,541;+/-0,050	(7570, 'C,T', 'snp') 0,552;+/-0,060	-----------------------	(2154724, 'C,A', 'snp') 0,033;+/-0,000	(1471659, 'C,T', 'snp') 0,048;+/-0,005	(781687, 'A,G', 'snp') 0,044;+/-0,004
(1472362, 'C,T', 'snp') 0,209;+/-0,013	(1472362, 'C,T', 'snp') 0,210;+/-0,018	(1472362, 'C,T', 'snp') 0,840 +/- 0,057	(1472362, 'C,T', 'snp') 0,896;+/-0,073	-----------------------	(1472362, 'C,T', 'snp') 0,151;+/-0,018	(1472362, 'C,T', 'snp') 0,697;+/-0,050	(1472362, 'C,T', 'snp') 0,697;+/-0,060	-----------------------	(2867575, 'T,C', 'snp') 0,036;+/-0,014	(1472362, 'C,T', 'snp') 0,181;+/-0,049	-----------------------	(1472362, 'C,T', 'snp') 0,159;+/-0,012	(1472362, 'C,T', 'snp') 0,093;+/-0,013	-----------------------	-----------------------	(7570, 'C,T', 'snp') 0,175;+/-0,026	(7570, 'C,T', 'snp') 0,143;+/-0,012	(7362, 'G,C', 'snp') 0,426;+/-0,040	(7362, 'G,C', 'snp') 0,419;+/-0,055	(781395, 'T,C', 'snp') 0,076;+/-0,000	-----------------------	-----------------------	(1471659, 'C,T', 'snp') 0,039;+/-0,006
-----------------------	-----------------------	-----------------------	-----------------------	(1472362, 'C,T', 'snp') 0,136;+/-0,016	(338431, 'C,G', 'snp') 0,044;+/-0,012	(670545, 'G,A', 'snp') 0,060;+/-0,019	(2154724, 'C,A', 'snp') 0,108;+/-0,027	(906857, 'A,G', 'snp') 0,057;+/-0,018	-----------------------	(1670814, 'C,T', 'snp') 0,087;+/-0,034	(1472362, 'C,T', 'snp') 0,112;+/-0,051	-----------------------	-----------------------	(1472362, 'C,T', 'snp') 0,766;+/-0,036	(1472362, 'C,T', 'snp') 0,684;+/-0,056	(7362, 'G,C', 'snp') 0,089;+/-0,012	(2163666, 'T,C', 'snp') 0,083;+/-0,014	(4307021, 'C,T', 'snp') 0,066;+/-0,010	-----------------------	(2154724, 'C,A', 'snp') 0,067;+/-0,000	(781395, 'T,C', 'snp') 0,060;+/-0,000	(781395, 'T,C', 'snp') 0,232;+/-0,010	-----------------------
(1472362, 'C,T', 'snp') 0,156;+/-0,008	(1472362, 'C,T', 'snp') 0,187;+/-0,017	(1472362, 'C,T', 'snp') 0,889 +/- 0,049	(1472362, 'C,T', 'snp') 0,850;+/-0,072	-----------------------	(761109, 'G,T', 'snp') 0,039;+/-0,010	-----------------------	-----------------------	(1472362, 'C,T', 'snp') 0,048;+/-0,015	(1673425, 'C,T', 'snp') 0,072;+/-0,020	(7570, 'C,T', 'snp') 0,067;+/-0,026	(1670814, 'C,T', 'snp') 0,103;+/-0,042	(1472362, 'C,T', 'snp') 0,146;+/-0,010	(1472362, 'C,T', 'snp') 0,144;+/-0,020	(2714366, 'C,A', 'snp') 0,067;+/-0,009	(2715344, 'G,A', 'snp') 0,060;+/-0,014	-----------------------	(3379757, 'A,C', 'snp') 0,053;+/-0,012	-----------------------	(7570, 'C,T', 'snp') 0,488;+/-0,044	(4383442, 'T,C', 'snp') 0,050;+/-0,000	(2154724, 'C,A', 'snp') 0,058;+/-0,000	(2154724, 'C,A', 'snp') 0,166;+/-0,012	(781395, 'T,C', 'snp') 0,234;+/-0,015
-----------------------	-----------------------	-----------------------	-----------------------	(1472362, 'C,T', 'snp') 0,177;+/-0,013	(4120926, 'A,G', 'snp') 0,031;+/-0,011	(1472362, 'C,T', 'snp') 0,640;+/-0,052	(1472362, 'C,T', 'snp') 0,786;+/-0,061	(4120926, 'A,G', 'snp') 0,047;+/-0,017	(906857, 'A,G', 'snp') 0,058;+/-0,022	(4245969, 'C,T', 'snp') 0,060;+/-0,029	(673344, 'A,T', 'snp') 0,058;+/-0,020	-----------------------	-----------------------	(2985624, 'T,G', 'snp') 0,051;+/-0,014	-----------------------	(7570, 'C,T', 'snp') 0,118;+/-0,015	(3232759, 'G,A', 'snp') 0,043;+/-0,010	(7570, 'C,T', 'snp') 0,437;+/-0,043	(7362, 'G,C', 'snp') 0,439;+/-0,041	-----------------------	-----------------------	(781687, 'A,G', 'snp') 0,045;+/-0,004	(2154724, 'C,A', 'snp') 0,128;+/-0,016
(1472362, 'C,T', 'snp') 0,183;+/-0,007	(1472362, 'C,T', 'snp') 0,238;+/-0,023	(1472362, 'C,T', 'snp') 0,784;+/-0,042	(1472362, 'C,T', 'snp') 0,913;+/-0,057	(761109, 'G,T', 'snp') 0,046;+/-0,006	-----------------------	(2154724, 'C,A', 'snp') 0,243;+/-0,052	-----------------------	(1673425, 'C,T', 'snp') 0,043;+/-0,010	(1095671, 'C,G', 'snp') 0,052;+/-0,023	(781395, 'T,C', 'snp') 0,030;+/-0,010	(7570, 'C,T', 'snp') 0,055;+/-0,024	(1472362, 'C,T', 'snp') 0,153;+/-0,015	(1472362, 'C,T', 'snp') 0,194;+/-0,014	(2715344, 'G,A', 'snp') 0,033;+/-0,007	(1472362, 'C,T', 'snp') 0,749;+/-0,043	(7362, 'G,C', 'snp') 0,112;+/-0,011	(3732154, 'G,A', 'snp') 0,033;+/-0,006	(7362, 'G,C', 'snp') 0,198;+/-0,034	-----------------------	(781395, 'T,C', 'snp') 0,068;+/-0,000	(2154724, 'C,A', 'snp') 0,053;+/-0,000	(1471659, 'C,T', 'snp') 0,034;+/-0,005	(781687, 'A,G', 'snp') 0,051;+/-0,006
-----------------------	(553613, 'G,T', 'snp') 0,032;+/-0,008	-----------------------	-----------------------	(338431, 'C,G', 'snp') 0,036;+/-0,009	(1472362, 'C,T', 'snp') 0,148;+/-0,016	-----------------------	(1472362, 'C,T', 'snp') 0,799;+/-0,076	(2342403, 'C,G', 'snp') 0,039;+/-0,015	-----------------------	-----------------------	-----------------------	-----------------------	(906857, 'A,G', 'snp') 0,042;+/-0,011	-----------------------	(2714366, 'C,A', 'snp') 0,055;+/-0,008	(1472362, 'C,T', 'snp') 0,044;+/-0,008	-----------------------	(2154724, 'C,A', 'snp') 0,036;+/-0,013	(7570, 'C,T', 'snp') 0,565;+/-0,069	(2154724, 'C,A', 'snp') 0,059;+/-0,000	(2300206, 'T,C', 'snp') 0,040;+/-0,000	(4247730, 'G,C', 'snp') 0,031;+/-0,004	(1471659, 'C,T', 'snp') 0,031;+/-0,006
(1472362, 'C,T', 'snp') 0,183;+/-0,012	-----------------------	(1472362, 'C,T', 'snp') 0,861;+/-0,051	(1472362, 'C,T', 'snp') 0,832;+/-0,049	-----------------------	(761109, 'G,T', 'snp') 0,032;+/-0,007	(1472362, 'C,T', 'snp') 0,726;+/-0,067	-----------------------	(1095671, 'C,G', 'snp') 0,039;+/-0,018	(1673425, 'C,T', 'snp') 0,063;+/-0,017	(1472362, 'C,T', 'snp') 0,169;+/-0,050	(1670814, 'C,T', 'snp') 0,213;+/-0,052	(1472362, 'C,T', 'snp') 0,158;+/-0,008	-----------------------	(1472362, 'C,T', 'snp') 0,719;+/-0,043	(3840764, 'C,G', 'snp') 0,037;+/-0,008	-----------------------	(7362, 'G,C', 'snp') 0,142;+/-0,013	-----------------------	(7362, 'G,C', 'snp') 0,369;+/-0,082	-----------------------	(781395, 'T,C', 'snp') 0,036;+/-0,000	-----------------------	-----------------------
-----------------------	(1472362, 'C,T', 'snp') 0,206;+/-0,017	-----------------------	-----------------------	(1472362, 'C,T', 'snp') 0,128;+/-0,012	(4120926, 'A,G', 'snp') 0,030;+/-0,012	-----------------------	(1472362, 'C,T', 'snp') 0,789;+/-0,056	(1670814, 'C,T', 'snp') 0,038;+/-0,011	(2867575, 'T,C', 'snp') 0,048;+/-0,020	(1670814, 'C,T', 'snp') 0,149;+/-0,025	(1472362, 'C,T', 'snp') 0,176;+/-0,048	-----------------------	(1472362, 'C,T', 'snp') 0,126;+/-0,013	(2715342, 'C,T', 'snp') 0,041;+/-0,009	-----------------------	(7362, 'G,C', 'snp') 0,125;+/-0,011	(7570, 'C,T', 'snp') 0,103;+/-0,012	(7362, 'G,C', 'snp') 0,495;+/-0,055	-----------------------	(781395, 'T,C', 'snp') 0,052;+/-0,000	-----------------------	(781395, 'T,C', 'snp') 0,287;+/-0,013	(781395, 'T,C', 'snp') 0,248;+/-0,013
(1472362, 'C,T', 'snp') 0,196;+/-0,017	-----------------------	(1472362, 'C,T', 'snp') 0,896;+/-0,049	(1472362, 'C,T', 'snp') 0,762;+/-0,048	(338431, 'C,G', 'snp') 0,043;+/-0,009	-----------------------	(1472362, 'C,T', 'snp') 0,565;+/-0,037	-----------------------	-----------------------	(1095639, 'A,C', 'snp') 0,044;+/-0,021	-----------------------	(4245969, 'C,T', 'snp') 0,080;+/-0,022	(1472362, 'C,T', 'snp') 0,149;+/-0,008	-----------------------	-----------------------	(1472362, 'C,T', 'snp') 0,797;+/-0,050	(7570, 'C,T', 'snp') 0,118;+/-0,016	(3379757, 'A,C', 'snp') 0,040;+/-0,011	(7570, 'C,T', 'snp') 0,463;+/-0,038	(7570, 'C,T', 'snp') 0,497;+/-0,060	(2154724, 'C,A', 'snp') 0,047;+/-0,000	(781395, 'T,C', 'snp') 0,051;+/-0,000	(2154724, 'C,A', 'snp') 0,144;+/-0,012	(2154724, 'C,A', 'snp') 0,152;+/-0,015
-----------------------	(1472362, 'C,T', 'snp') 0,220;+/-0,019	-----------------------	-----------------------	(761109, 'G,T', 'snp') 0,031;+/-0,004	(1472362, 'C,T', 'snp') 0,131;+/-0,015	-----------------------	(1472362, 'C,T', 'snp') 0,886;+/-0,071	(1673425, 'C,T', 'snp') 0,075;+/-0,020	(1472362, 'C,T', 'snp') 0,039;+/-0,016	(7570, 'C,T', 'snp') 0,059;+/-0,016	(1636851, 'G,C', 'snp') 0,043;+/-0,011	-----------------------	(1472362, 'C,T', 'snp') 0,182;+/-0,016	(1472362, 'C,T', 'snp') 0,692;+/-0,040	(2715344, 'G,A', 'snp') 0,086;+/-0,013	(3379757, 'A,C', 'snp') 0,078;+/-0,020	(2300237, 'A,G', 'snp') 0,039;+/-0,013	-----------------------	(7362, 'G,C', 'snp') 0,433;+/-0,062	(2300206, 'T,C', 'snp') 0,045;+/-0,000	(2154724, 'C,A', 'snp') 0,047;+/-0,000	(781687, 'A,G', 'snp') 0,060;+/-0,004	(781687, 'A,G', 'snp') 0,049;+/-0,007
(1472362, 'C,T', 'snp') 0,200;+/-0,007	-----------------------	(1472362, 'C,T', 'snp') 0,876;+/-0,050	(1472362, 'C,T', 'snp') 0,881;+/-0,066	-----------------------	(906857, 'A,G', 'snp') 0,033;+/-0,013	(1472362, 'C,T', 'snp') 0,777;+/-0,051	-----------------------	(1670814, 'C,T', 'snp') 0,052;+/-0,017	-----------------------	(105050, 'C,G', 'snp') 0,043;+/-0,013	-----------------------	(1472362, 'C,T', 'snp') 0,140;+/-0,012	-----------------------	(2715342, 'C,T', 'snp') 0,091;+/-0,012	(2714366, 'C,A', 'snp') 0,055;+/-0,010	(3232759, 'G,A', 'snp') 0,038;+/-0,004	(2632500, 'A,G', 'snp') 0,038;+/-0,016	(7362, 'G,C', 'snp') 0,406;+/-0,050	-----------------------	(993346, 'A,C', 'snp') 0,037;+/-0,000	(2300206, 'T,C', 'snp') 0,034;+/-0,000	(1471659, 'C,T', 'snp') 0,054;+/-0,005	(1471659, 'C,T', 'snp') 0,044;+/-0,006
-----------------------	(1472362, 'C,T', 'snp') 0,182;+/-0,014	-----------------------	-----------------------	(1472362, 'C,T', 'snp') 0,158;+/-0,018	-----------------------	-----------------------	(1472362, 'C,T', 'snp') 0,857;+/-0,055	(906857, 'A,G', 'snp') 0,046;+/-0,017	(1472362, 'C,T', 'snp') 0,088;+/-0,031	(761140, 'A,T', 'snp') 0,041;+/-0,018	(1472362, 'C,T', 'snp') 0,137;+/-0,050	-----------------------	(1472362, 'C,T', 'snp') 0,187;+/-0,021	(2714366, 'C,A', 'snp') 0,044;+/-0,008	-----------------------	(2300237, 'A,G', 'snp') 0,037;+/-0,014	(1990361, 'A,G', 'snp') 0,034;+/-0,014	(7570, 'C,T', 'snp') 0,387;+/-0,048	(7570, 'C,T', 'snp') 0,565;+/-0,030	(2300237, 'A,G', 'snp') 0,030;+/-0,000	(993346, 'A,C', 'snp') 0,033;+/-0,000	-----------------------	-----------------------
(1472362, 'C,T', 'snp') 0,219;+/-0,023	-----------------------	(1472362, 'C,T', 'snp') 0,796;+/-0,045	(1472362, 'C,T', 'snp') 0,744;+/-0,078	-----------------------	(1472362, 'C,T', 'snp') 0,120;+/-0,015	(1472362, 'C,T', 'snp') 0,582;+/-0,043	-----------------------	-----------------------	(1673425, 'C,T', 'snp') 0,083;+/-0,016	(3736261, 'A,G', 'snp') 0,037;+/-0,012	(1670814, 'C,T', 'snp') 0,131;+/-0,034	(1472362, 'C,T', 'snp') 0,122;+/-0,005	-----------------------	(2715344, 'G,A', 'snp') 0,042;+/-0,007	(1472362, 'C,T', 'snp') 0,694;+/-0,040	(3528151, 'C,A', 'snp') 0,030;+/-0,012	(1983291, 'C,T', 'snp') 0,033;+/-0,013	-----------------------	(7362, 'G,C', 'snp') 0,446;+/-0,052	-----------------------	-----------------------	(781395, 'T,C', 'snp') 0,220;+/-0,011	(781395, 'T,C', 'snp') 0,280;+/-0,018
-----------------------	(1472362, 'C,T', 'snp') 0,160;+/-0,011	-----------------------	-----------------------	(1472362, 'C,T', 'snp') 0,168;+/-0,007	(2867575, 'T,C', 'snp') 0,038;+/-0,015	-----------------------	(1472362, 'C,T', 'snp') 0,788;+/-0,077	(1472362, 'C,T', 'snp') 0,059;+/-0,021	(4245969, 'C,T', 'snp') 0,062;+/-0,021	(1722200, 'C,G', 'snp') 0,033;+/-0,009	(1638238, 'A,T', 'snp') 0,044;+/-0,016	-----------------------	(1472362, 'C,T', 'snp') 0,147;+/-0,010	-----------------------	(3840764, 'C,G', 'snp') 0,057;+/-0,011	-----------------------	(761109, 'G,T', 'snp') 0,031;+/-0,012	(7570, 'C,T', 'snp') 0,525;+/-0,042	(2656635, 'G,A', 'snp') 0,063;+/-0,017	(781395, 'T,C', 'snp') 0,045;+/-0,000	(781395, 'T,C', 'snp') 0,051;+/-0,000	(2154724, 'C,A', 'snp') 0,124;+/-0,009	(2154724, 'C,A', 'snp') 0,205;+/-0,014
(1472362, 'C,T', 'snp') 0,175;+/-0,009	-----------------------	(1472362, 'C,T', 'snp') 0,813;+/-0,047	(1472362, 'C,T', 'snp') 0,793;+/-0,042	-----------------------	-----------------------	(1472362, 'C,T', 'snp') 0,743;+/-0,053	-----------------------	(906857, 'A,G', 'snp') 0,056;+/-0,016	(906857, 'A,G', 'snp') 0,053;+/-0,025	(2867575, 'T,C', 'snp') 0,031;+/-0,010	-----------------------	(1472362, 'C,T', 'snp') 0,141;+/-0,019	(2165503, 'T,A', 'snp') 0,040;+/-0,007	(1472362, 'C,T', 'snp') 0,719;+/-0,035	-----------------------	(7362, 'G,C', 'snp') 0,127;+/-0,016	(3528151, 'C,A', 'snp') 0,030;+/-0,010	(7362, 'G,C', 'snp') 0,215;+/-0,025	(3796635, 'T,C', 'snp') 0,063;+/-0,019	(2154724, 'C,A', 'snp') 0,042;+/-0,000	(2154724, 'C,A', 'snp') 0,032;+/-0,000	(781687, 'A,G', 'snp') 0,055;+/-0,006	(781687, 'A,G', 'snp') 0,084;+/-0,008
-----------------------	(1472362, 'C,T', 'snp') 0,189;+/-0,023	-----------------------	-----------------------	(1472362, 'C,T', 'snp') 0,168;+/-0,009	(1472362, 'C,T', 'snp') 0,131;+/-0,017	(2154724, 'C,A', 'snp') 0,166;+/-0,034	(1472362, 'C,T', 'snp') 0,743;+/-0,073	(2867575, 'T,C', 'snp') 0,049;+/-0,015	(2165445, 'C,A', 'snp') 0,036;+/-0,014	-----------------------	(1472362, 'C,T', 'snp') 0,141;+/-0,061	-----------------------	-----------------------	(3840764, 'C,G', 'snp') 0,055;+/-0,014	(1472362, 'C,T', 'snp') 0,719;+/-0,044	(7570, 'C,T', 'snp') 0,100;+/-0,009	(3932843, 'T,C', 'snp') 0,030;+/-0,011	-----------------------	(1325650, 'G,A', 'snp') 0,062;+/-0,014	(993346, 'A,C', 'snp') 0,040;+/-0,000	-----------------------	-----------------------	(1471659, 'C,T', 'snp') 0,052;+/-0,008
	-----------------------			-----------------------	-----------------------	-----------------------	-----------------------	-----------------------	-----------------------	(1472362, 'C,T', 'snp') 0,119;+/-0,039	(1670814, 'C,T', 'snp') 0,100;+/-0,043		(1472362, 'C,T', 'snp') 0,185;+/-0,016	-----------------------	(3840764, 'C,G', 'snp') 0,061;+/-0,013	(2867575, 'T,C', 'snp') 0,041;+/-0,010	-----------------------	(7570, 'C,T', 'snp') 0,494;+/-0,038	(841634, 'G,C', 'snp') 0,062;+/-0,014	-----------------------	(781395, 'T,C', 'snp') 0,066;+/-0,000	(781395, 'T,C', 'snp') 0,261;+/-0,012	-----------------------
				(1472362, 'C,T', 'snp') 0,157;+/-0,016	(1472362, 'C,T', 'snp') 0,142;+/-0,015	(1472362, 'C,T', 'snp') 0,632;+/-0,048		(1472362, 'C,T', 'snp') 0,042;+/-0,017	(1673425, 'C,T', 'snp') 0,076;+/-0,018	(1670814, 'C,T', 'snp') 0,083;+/-0,031	(4245969, 'C,T', 'snp') 0,066;+/-0,024		(906857, 'A,G', 'snp') 0,036;+/-0,010	(1472362, 'C,T', 'snp') 0,718;+/-0,034	(2714366, 'C,A', 'snp') 0,054;+/-0,008	(2300237, 'A,G', 'snp') 0,030;+/-0,008	(7570, 'C,T', 'snp') 0,069;+/-0,019	(7362, 'G,C', 'snp') 0,411;+/-0,041	(1588456, 'A,G', 'snp') 0,062;+/-0,014	(781395, 'T,C', 'snp') 0,071;+/-0,000	(2154724, 'C,A', 'snp') 0,052;+/-0,000	(2154724, 'C,A', 'snp') 0,149;+/-0,011	(781395, 'T,C', 'snp') 0,348;+/-0,011
				(338431, 'C,G', 'snp') 0,036;+/-0,010	(338431, 'C,G', 'snp') 0,031;+/-0,008	-----------------------		(906857, 'A,G', 'snp') 0,038;+/-0,016	(906857, 'A,G', 'snp') 0,050;+/-0,023	(4245969, 'C,T', 'snp') 0,070;+/-0,028	-----------------------		-----------------------	(3840764, 'C,G', 'snp') 0,054;+/-0,013	(2715344, 'G,A', 'snp') 0,048;+/-0,011	-----------------------	(7362, 'G,C', 'snp') 0,069;+/-0,010	-----------------------	(1148930, 'C,T', 'snp') 0,062;+/-0,014	(993346, 'A,C', 'snp') 0,068;+/-0,000	-----------------------	(781687, 'A,G', 'snp') 0,055;+/-0,006	(2154724, 'C,A', 'snp') 0,198;+/-0,019
				-----------------------	-----------------------			(2220512, 'T,G', 'snp') 0,037;+/-0,018	-----------------------	-----------------------	(1670814, 'C,T', 'snp') 0,183;+/-0,039			-----------------------	-----------------------	(7570, 'C,T', 'snp') 0,107;+/-0,013	(3248301, 'A,C', 'snp') 0,031;+/-0,006	(7570, 'C,T', 'snp') 0,490;+/-0,041	(2045233, 'G,C', 'snp') 0,062;+/-0,014	(2154724, 'C,A', 'snp') 0,040;+/-0,000	(2154724, 'C,A', 'snp') 0,078;+/-0,000	(1471659, 'C,T', 'snp') 0,046;+/-0,006	(781687, 'A,G', 'snp') 0,040;+/-0,005
				(1472362, 'C,T', 'snp') 0,161;+/-0,012	(1472362, 'C,T', 'snp') 0,132;+/-0,016			(2625713, 'T,G', 'snp') 0,034;+/-0,017	(1472362, 'C,T', 'snp') 0,035;+/-0,016	(1670814, 'C,T', 'snp') 0,173;+/-0,044	(1472362, 'C,T', 'snp') 0,137;+/-0,058			(1472362, 'C,T', 'snp') 0,677;+/-0,047	(1472362, 'C,T', 'snp') 0,740;+/-0,047	(7362, 'G,C', 'snp') 0,101;+/-0,017	-----------------------	(7362, 'G,C', 'snp') 0,426;+/-0,040	(2531610, 'A,G', 'snp') 0,062;+/-0,014	-----------------------	(781395, 'T,C', 'snp') 0,072;+/-0,000	-----------------------	(1471659, 'C,T', 'snp') 0,033;+/-0,006
				(338431, 'C,G', 'snp') 0,042;+/-0,003	(338431, 'C,G', 'snp') 0,035;+/-0,013			-----------------------	(906857, 'A,G', 'snp') 0,030;+/-0,011	(1472362, 'C,T', 'snp') 0,166;+/-0,028	(55418, 'A,G', 'snp') 0,042;+/-0,018			(2715342, 'C,T', 'snp') 0,089;+/-0,009	(3840764, 'C,G', 'snp') 0,073;+/-0,012	(906857, 'A,G', 'snp') 0,037;+/-0,006	(7362, 'G,C', 'snp') 0,116;+/-0,015	-----------------------	(3336782, 'T,G', 'snp') 0,060;+/-0,015	(781395, 'T,C', 'snp') 0,049;+/-0,000	(2300206, 'T,C', 'snp') 0,043;+/-0,000	(781395, 'T,C', 'snp') 0,281;+/-0,012	-----------------------
				-----------------------	-----------------------			(906857, 'A,G', 'snp') 0,045;+/-0,015	-----------------------	-----------------------	-----------------------			(2715344, 'G,A', 'snp') 0,071;+/-0,012	(2714366, 'C,A', 'snp') 0,051;+/-0,014	-----------------------	(7570, 'C,T', 'snp') 0,102;+/-0,018	(7362, 'G,C', 'snp') 0,454;+/-0,043	-----------------------	(2154724, 'C,A', 'snp') 0,045;+/-0,000	-----------------------	(2154724, 'C,A', 'snp') 0,113;+/-0,009	(781395, 'T,C', 'snp') 0,245;+/-0,013
					(1472362, 'C,T', 'snp') 0,166;+/-0,021			(1472362, 'C,T', 'snp') 0,030;+/-0,012	(1670814, 'C,T', 'snp') 0,068;+/-0,020	(1670814, 'C,T', 'snp') 0,129;+/-0,037	(1472362, 'C,T', 'snp') 0,176;+/-0,064			(2714366, 'C,A', 'snp') 0,061;+/-0,007	-----------------------	(7362, 'G,C', 'snp') 0,167;+/-0,019	-----------------------	(7570, 'C,T', 'snp') 0,407;+/-0,044	(7570, 'C,T', 'snp') 0,464;+/-0,032	-----------------------	(781395, 'T,C', 'snp') 0,058;+/-0,000	(4245969, 'C,T', 'snp') 0,105;+/-0,008	(2154724, 'C,A', 'snp') 0,151;+/-0,016
					-----------------------			(4245969, 'C,T', 'snp') 0,030;+/-0,012	(1673425, 'C,T', 'snp') 0,062;+/-0,018	(1472362, 'C,T', 'snp') 0,126;+/-0,038	(1670814, 'C,T', 'snp') 0,110;+/-0,041			-----------------------	(1472362, 'C,T', 'snp') 0,797;+/-0,050	(7570, 'C,T', 'snp') 0,125;+/-0,007	(7570, 'C,T', 'snp') 0,140;+/-0,029	-----------------------	(7362, 'G,C', 'snp') 0,459;+/-0,051	(781395, 'T,C', 'snp') 0,078;+/-0,000	(2154724, 'C,A', 'snp') 0,053;+/-0,000	(781687, 'A,G', 'snp') 0,071;+/-0,007	(781687, 'A,G', 'snp') 0,061;+/-0,007
					(1472362, 'C,T', 'snp') 0,133;+/-0,004			-----------------------	-----------------------	(1673425, 'C,T', 'snp') 0,054;+/-0,018	(3135852, 'G,T', 'snp') 0,031;+/-0,010			(1472362, 'C,T', 'snp') 0,678;+/-0,041	(2715344, 'G,A', 'snp') 0,086;+/-0,013	-----------------------	(7362, 'G,C', 'snp') 0,117;+/-0,025	(7362, 'G,C', 'snp') 0,483;+/-0,043	-----------------------	(2300206, 'T,C', 'snp') 0,043;+/-0,000	(2300206, 'T,C', 'snp') 0,034;+/-0,000	(1471659, 'C,T', 'snp') 0,055;+/-0,005	(1471659, 'C,T', 'snp') 0,054;+/-0,007
					-----------------------			(1673425, 'C,T', 'snp') 0,082;+/-0,019	(1673425, 'C,T', 'snp') 0,107;+/-0,019	(3820523, 'G,A', 'snp') 0,047;+/-0,010	-----------------------			(2714366, 'C,A', 'snp') 0,053;+/-0,009	(2714366, 'C,A', 'snp') 0,055;+/-0,010	(7362, 'G,C', 'snp') 0,117;+/-0,014	(3928052, 'C,G', 'snp') 0,060;+/-0,010	(7570, 'C,T', 'snp') 0,458;+/-0,041	(7570, 'C,T', 'snp') 0,475;+/-0,046	(2154724, 'C,A', 'snp') 0,042;+/-0,000	-----------------------	(4247730, 'G,C', 'snp') 0,036;+/-0,004	(4247730, 'G,C', 'snp') 0,051;+/-0,006
								(906857, 'A,G', 'snp') 0,042;+/-0,020	(906857, 'A,G', 'snp') 0,080;+/-0,020	(117880, 'C,G', 'snp') 0,033;+/-0,006	(1472362, 'C,T', 'snp') 0,166;+/-0,055			(761139, 'C,T', 'snp') 0,042;+/-0,005	-----------------------	(7570, 'C,T', 'snp') 0,108;+/-0,017	-----------------------	-----------------------	(7362, 'G,C', 'snp') 0,455;+/-0,049	-----------------------	(2300206, 'T,C', 'snp') 0,062;+/-0,000	-----------------------	(4245969, 'C,T', 'snp') 0,034;+/-0,011
								(1472362, 'C,T', 'snp') 0,038;+/-0,016	(1095671, 'C,G', 'snp') 0,074;+/-0,024	-----------------------	(1670814, 'C,T', 'snp') 0,139;+/-0,036			(2715344, 'G,A', 'snp') 0,032;+/-0,009	(1472362, 'C,T', 'snp') 0,708;+/-0,042	-----------------------	(7362, 'G,C', 'snp') 0,126;+/-0,011		-----------------------	(781395, 'T,C', 'snp') 0,074;+/-0,000	(781395, 'T,C', 'snp') 0,040;+/-0,000	(781395, 'T,C', 'snp') 0,252;+/-0,013	-----------------------
								-----------------------	(1472362, 'C,T', 'snp') 0,047;+/-0,015	(1472362, 'C,T', 'snp') 0,196;+/-0,036	(4245969, 'C,T', 'snp') 0,072;+/-0,033			-----------------------	(2715344, 'G,A', 'snp') 0,062;+/-0,012	(7362, 'G,C', 'snp') 0,129;+/-0,008	(7570, 'C,T', 'snp') 0,086;+/-0,019		(7570, 'C,T', 'snp') 0,464;+/-0,034	(2300206, 'T,C', 'snp') 0,049;+/-0,000	(2154724, 'C,A', 'snp') 0,037;+/-0,000	(2154724, 'C,A', 'snp') 0,232;+/-0,013	(781395, 'T,C', 'snp') 0,367;+/-0,013
								(1095671, 'C,G', 'snp') 0,054;+/-0,019	-----------------------	(1670814, 'C,T', 'snp') 0,167;+/-0,031	(3135852, 'G,T', 'snp') 0,034;+/-0,009			(1472362, 'C,T', 'snp') 0,787;+/-0,038	(3840764, 'C,G', 'snp') 0,059;+/-0,012	(7570, 'C,T', 'snp') 0,103;+/-0,023	(3379757, 'A,C', 'snp') 0,069;+/-0,014		(7362, 'G,C', 'snp') 0,461;+/-0,047	(2154724, 'C,A', 'snp') 0,038;+/-0,000	-----------------------	(781687, 'A,G', 'snp') 0,072;+/-0,006	(2154724, 'C,A', 'snp') 0,090;+/-0,009
								(906857, 'A,G', 'snp') 0,052;+/-0,012	(1673425, 'C,T', 'snp') 0,057;+/-0,018	(4245969, 'C,T', 'snp') 0,043;+/-0,021	-----------------------			(2715342, 'C,T', 'snp') 0,062;+/-0,008	(2714366, 'C,A', 'snp') 0,053;+/-0,008	(1533208, 'C,G', 'snp') 0,043;+/-0,017	(2637088, 'C,T', 'snp') 0,057;+/-0,011		-----------------------	-----------------------	(781395, 'T,C', 'snp') 0,063;+/-0,000	(1471659, 'C,T', 'snp') 0,045;+/-0,004	(781687, 'A,G', 'snp') 0,086;+/-0,006
								(4245969, 'C,T', 'snp') 0,040;+/-0,013	(906857, 'A,G', 'snp') 0,053;+/-0,018	(7570, 'C,T', 'snp') 0,040;+/-0,017	(1670814, 'C,T', 'snp') 0,153;+/-0,044			-----------------------	-----------------------	(3928052, 'C,G', 'snp') 0,040;+/-0,018	(2637162, 'C,T', 'snp') 0,052;+/-0,014		(7362, 'G,C', 'snp') 0,475;+/-0,063	(781395, 'T,C', 'snp') 0,064;+/-0,000	(2154724, 'C,A', 'snp') 0,060;+/-0,000	(1472359, 'A,C', 'snp') 0,034;+/-0,004	(1471659, 'C,T', 'snp') 0,048;+/-0,007
								-----------------------	-----------------------	(7362, 'G,C', 'snp') 0,038;+/-0,014	(1472362, 'C,T', 'snp') 0,099;+/-0,041				(1472362, 'C,T', 'snp') 0,714;+/-0,055	(3232759, 'G,A', 'snp') 0,038;+/-0,015	(1533208, 'C,G', 'snp') 0,048;+/-0,013		(7570, 'C,T', 'snp') 0,471;+/-0,038	(2154724, 'C,A', 'snp') 0,034;+/-0,000	(993346, 'A,C', 'snp') 0,048;+/-0,000	-----------------------	(1472359, 'A,C', 'snp') 0,044;+/-0,005
								(1472362, 'C,T', 'snp') 0,059;+/-0,022	(1673425, 'C,T', 'snp') 0,097;+/-0,018	(4254265, 'A,G', 'snp') 0,036;+/-0,016	-----------------------				(2715342, 'C,T', 'snp') 0,096;+/-0,013	-----------------------	(146872, 'C,T', 'snp') 0,044;+/-0,020		-----------------------	-----------------------	-----------------------	(781395, 'T,C', 'snp') 0,250;+/-0,012	-----------------------
								(906857, 'A,G', 'snp') 0,050;+/-0,015	(906857, 'A,G', 'snp') 0,037;+/-0,018	(2154724, 'C,A', 'snp') 0,034;+/-0,017	(1670814, 'C,T', 'snp') 0,143;+/-0,056				(2715344, 'G,A', 'snp') 0,064;+/-0,012	(7570, 'C,T', 'snp') 0,110;+/-0,009	(3928052, 'C,G', 'snp') 0,042;+/-0,012					(2154724, 'C,A', 'snp') 0,124;+/-0,011	(781395, 'T,C', 'snp') 0,446;+/-0,015
								(1673425, 'C,T', 'snp') 0,049;+/-0,009	(1472362, 'C,T', 'snp') 0,032;+/-0,014	-----------------------	(1472362, 'C,T', 'snp') 0,108;+/-0,038				(2714366, 'C,A', 'snp') 0,058;+/-0,010	(7362, 'G,C', 'snp') 0,066;+/-0,012	(2632500, 'A,G', 'snp') 0,040;+/-0,017					(781687, 'A,G', 'snp') 0,053;+/-0,005	(781687, 'A,G', 'snp') 0,100;+/-0,008
								(1638238, 'A,T', 'snp') 0,031;+/-0,006	-----------------------	(1472362, 'C,T', 'snp') 0,204;+/-0,058	-----------------------				-----------------------	-----------------------	(3798451, 'C,G', 'snp') 0,038;+/-0,016					(1471659, 'C,T', 'snp') 0,039;+/-0,004	(2154724, 'C,A', 'snp') 0,060;+/-0,010
								-----------------------		-----------------------							(959353, 'T,G', 'snp') 0,036;+/-0,015					-----------------------	(1472359, 'A,C', 'snp') 0,051;+/-0,006
								(1472362, 'C,T', 'snp') 0,060;+/-0,014		(1670814, 'C,T', 'snp') 0,183;+/-0,040							(3232759, 'G,A', 'snp') 0,035;+/-0,009					(781395, 'T,C', 'snp') 0,307;+/-0,014	(1471659, 'C,T', 'snp') 0,049;+/-0,008
								(906857, 'A,G', 'snp') 0,038;+/-0,014		(1472362, 'C,T', 'snp') 0,178;+/-0,048							(337751, 'A,C', 'snp') 0,034;+/-0,013					(2154724, 'C,A', 'snp') 0,151;+/-0,012	-----------------------
								(2867575, 'T,C', 'snp') 0,034;+/-0,014		(55418, 'A,G', 'snp') 0,068;+/-0,027							(2163666, 'T,C', 'snp') 0,030;+/-0,007					(781687, 'A,G', 'snp') 0,077;+/-0,006	(781395, 'T,C', 'snp') 0,379;+/-0,019
								(7362, 'G,C', 'snp') 0,030;+/-0,010		(4247730, 'G,C', 'snp') 0,038;+/-0,005							-----------------------					(1471659, 'C,T', 'snp') 0,046;+/-0,005	(2154724, 'C,A', 'snp') 0,201;+/-0,019
								(3480789, 'T,C', 'snp') 0,030;+/-0,011		-----------------------							(7570, 'C,T', 'snp') 0,122;+/-0,026					-----------------------	(781687, 'A,G', 'snp') 0,081;+/-0,007
								-----------------------									(7362, 'G,C', 'snp') 0,103;+/-0,011					(781395, 'T,C', 'snp') 0,224;+/-0,008	(1472359, 'A,C', 'snp') 0,038;+/-0,005
																	-----------------------					(2154724, 'C,A', 'snp') 0,164;+/-0,011	(1471659, 'C,T', 'snp') 0,037;+/-0,006
																	(7570, 'C,T', 'snp') 0,122;+/-0,013					(761140, 'A,T', 'snp') 0,056;+/-0,008	-----------------------
																	(7362, 'G,C', 'snp') 0,082;+/-0,010					(781687, 'A,G', 'snp') 0,043;+/-0,004	(781395, 'T,C', 'snp') 0,268;+/-0,015
																	(3379757, 'A,C', 'snp') 0,039;+/-0,014					-----------------------	(2154724, 'C,A', 'snp') 0,172;+/-0,014
																	(2300237, 'A,G', 'snp') 0,036;+/-0,012						(781687, 'A,G', 'snp') 0,061;+/-0,007
																	(2632500, 'A,G', 'snp') 0,031;+/-0,006						(1471659, 'C,T', 'snp') 0,046;+/-0,006
																	(2220512, 'T,G', 'snp') 0,031;+/-0,011						-----------------------
																	-----------------------
																	(7570, 'C,T', 'snp') 0,151;+/-0,018
																	(7362, 'G,C', 'snp') 0,093;+/-0,020
																	(3379757, 'A,C', 'snp') 0,065;+/-0,019
																	(906857, 'A,G', 'snp') 0,043;+/-0,020
																	(3232759, 'G,A', 'snp') 0,034;+/-0,005
																	(3928052, 'C,G', 'snp') 0,031;+/-0,007
																	-----------------------
